# Supplementary material for: Synthesis and Spectroscopic Analyses of New Polycarbonates Based on Bisphenol A-Free Components
Source: Polymers (Basel). 2021 Dec 17;13(24):4437. doi: 10.3390/polym13244437 (PMC8704700; doi:10.3390/polym13244437)
Supplement: Supplementary file 1 [file polymers-13-04437-s001.zip]

Archive with 1 entries (1 files):
- polymers-1494546-supplementary.pdf
